# Supplementary material for: Influence of Atherosclerosis-Associated Risk Factors on Expression of Endothelin Receptors in Advanced Atherosclerosis
Source: Int J Mol Sci. 2025 Mar 5;26(5):2310. doi: 10.3390/ijms26052310 (PMC11899768; doi:10.3390/ijms26052310)
Supplement: Supplementary file 1 [file ijms-26-02310-s001.zip]

Archive with 1 entries (1 files):
- ijms-3456405-supplementary.pdf
